# Supplementary material for: Imetelstat Induces Leukemia Stem Cell Death in Pediatric Acute Myeloid Leukemia Patient-Derived Xenografts
Source: J Clin Med. 2022 Mar 30;11(7):1923. doi: 10.3390/jcm11071923 (PMC8999576; doi:10.3390/jcm11071923)
Supplement: Supplementary file 1 [file jcm-11-01923-s001.zip]

Archive with 1 entries (1 files):
- jcm-1637531-supplementary.pdf
